# Supplementary material for: Fighting Celiac Disease: Improvement of pH Stability of Cathepsin L In Vitro by Computational Design
Source: Int J Mol Sci. 2023 Aug 2;24(15):12369. doi: 10.3390/ijms241512369 (PMC10418366; doi:10.3390/ijms241512369)
Supplement: Supplementary file 1 [file ijms-24-12369-s001.zip]

Archive with 1 entries (1 files):
- ijms-2503699-supplementary.pdf
